# Supplementary material for: Haplotype assignment of longitudinal viral deep sequencing data using covariation of variant frequencies
Source: Virus Evol. 2022 Oct 6;8(2):veac093. doi: 10.1093/ve/veac093 (PMC9719071; doi:10.1093/ve/veac093)
Supplement: veac093_Supp [file veac093_supp.zip]

Archive with 1 entries (1 files):
- suppl_data/NewSupp_LATEST.pdf
